# Supplementary material for: Synergistic Effects of Limosilactobacillus fermentum ASBT-2 with Oxyresveratrol Isolated from Coconut Shell Waste
Source: Foods. 2021 Oct 22;10(11):2548. doi: 10.3390/foods10112548 (PMC8622123; doi:10.3390/foods10112548)
Supplement: Supplementary file 1 [file foods-10-02548-s001.zip]

Archive with 1 entries (1 files):
- foods-1396829-supplementary.pdf
